# Supplementary material for: A BIL Population Derived from G. hirsutum and G. barbadense Provides a Resource for Cotton Genetics and Breeding
Source: PLoS One. 2015 Oct 30;10(10):e0141064. doi: 10.1371/journal.pone.0141064 (PMC4627741; doi:10.1371/journal.pone.0141064)
Supplement: S1 Table — (XLS) [file pone.0141064.s005.xls]

## Sheet: Sheet2
S1 Table. Statistics summary of different traits of the 54 BILs in 4 environments
Traits	Environment	Minimum	Maximum	Mean	SD	CV%	Skewness	Kurtosis
FUHML	E1	26.06	34.29	29.9937	1.74963	5.78	-0.036	-0.19
	E2	23.95	31.95	28.5696	1.76842	6.19	-0.412	0.354
	E3	26.2	33.58	28.6451	1.41593	4.94	0.772	1.443
	E4	25.68	31.78	28.8014	1.16959	4.06	-0.127	0.649
FU	E1	76.95	86.7	83.6798	1.64315	1.95	-1.557	5.007
	E2	81.7	88.3	84.5471	1.22998	1.45	0.147	0.477
	E3	80.93	86.48	84.2374	1.12558	1.34	-0.088	0.371
	E4	80.82	86.8	84.0803	1.12993	1.34	-0.129	0.526
FS	E1	25.4	33	29.5683	1.76763	5.92	-0.15	-0.491
	E2	24.3	34.9	29.1304	1.89558	6.51	0.173	0.978
	E3	25.93	38.3	30.5498	2.77691	9.09	0.7	0.592
	E4	20.47	34.37	26.5547	2.52358	9.5	0.576	1.352
MV	E1	3.51	5.75	4.6965	0.50916	10.75	-0.18	0.144
	E2	3.5	6.25	4.8667	0.58615	12.04	-0.158	0.163
	E3	3.91	5.96	5.1444	0.41676	8.1	-0.282	0.148
	E4	2.62	5.11	4.2105	0.55833	13.26	-0.884	0.546
FE	E1	5.45	6.75	6.1942	0.28674	4.62	-0.439	0.213
	E2	5.6	7.1	6.4471	0.31327	4.86	-0.15	-0.054
	E3	6.18	11.14	7.7741	1.08629	13.97	0.989	0.834
BW	E1	1.75	8.55	4.2567	0.89695	20.98	1.707	10.192
	E2	0.6	5.86	2.8673	1.35454	47.24	0.755	-0.387
	E3	2.68	5.45	4.2398	0.5278	12.45	-0.17	0.485
	E4	3.04	9.31	5.2174	0.88929	17.04	1.528	8.015
BN	E1	11.7	44.05	23.576	7.09314	29.77	0.651	0.578
	E2	12.84	50	29.9087	9.92885	3.32	-0.043	-0.909
	E4	6.4	9.1	7.0189	0.4288	6.11	2.128	9.526
SI	E1	8.43	13.32	10.0504	0.9907	9.83	0.693	0.977
	E2	8.4	14.55	10.456	1.2504	11.96	0.556	1.009
	E3	8.25	13	10.6667	1.16047	10.88	-0.27	-0.584
LP	E1	31.67	47.76	39.7829	3.29548	8.24	-0.304	0.415
	E2	28.53	43.63	36.799	3.8001	10.33	-0.462	-0.39
	E3	30.33	47.63	39.3181	3.36015	8.55	-0.096	0.705
	E4	23.83	46.68	41.5783	3.4853	8.38	-2.702	12.334
PH	E1	70	102	90.5192	7.81374	8.57	-0.869	0.626
	E2	102.89	171.33	133.639	16.4352	12.3	-0.14	-0.543
	E4	73	89	81.0566	4.3164	5.33	-0.065	-0.963
