# Supplementary material for: A BIL Population Derived from G. hirsutum and G. barbadense Provides a Resource for Cotton Genetics and Breeding
Source: PLoS One. 2015 Oct 30;10(10):e0141064. doi: 10.1371/journal.pone.0141064 (PMC4627741; doi:10.1371/journal.pone.0141064)
Supplement: S2 Table — (XLS) [file pone.0141064.s006.xls]

## Sheet: Sheet1
S2 Table. Morphological and plant architecture traits of the special BILs
Characteristic material	Plant size	Boll shank length	G. barbadense like Boll	Leaf bladecrack depth	Leaf size and color	Boll size	Oil gland	Fuzz color
BS2	smallest	short	yes	shallow	small	middle		white
BS9	highest	long	no	deep	bigger	big	obvious	light white
BS15	smallest	short	yes	shallow	small,uniform and palegreen	smaller		milky white
BS19	higher	long	yes	shallow	big	bigger		brown
BS23	middle	middle	yes	trisected	middle, darkgreen	middle		green, darkbrown
BS30	middle	middle	no	very deep	middle	small		darkbrown
BS36	middle	very short	no	very deep	middle	smaller		light white
BS41	smallest	short	no	shallow	small and uniform	smaller		light brown
BS47	higher	long	no	deep	very big and darkgreen	very small		light white
BS49	highest	longer	no	deep	middle	middle	obvious	white, darkblue
BS53	smallest	very short	no	shallow	small amd uniform	smaller		milky white
