# Supplementary material for: A BIL Population Derived from G. hirsutum and G. barbadense Provides a Resource for Cotton Genetics and Breeding
Source: PLoS One. 2015 Oct 30;10(10):e0141064. doi: 10.1371/journal.pone.0141064 (PMC4627741; doi:10.1371/journal.pone.0141064)
Supplement: S3 Table — (XLS) [file pone.0141064.s007.xls]

## Sheet: Sheet1
S3 Table. Length and number of introgression fragments on chromosomes
Chromosome	B	%	H	%	Introgression length per line	Mutiples of introgression length account for length of chromosome	Number of introgression loci	Number of introgression fragments	Average length of introgression fragments per line
chr1	663.3	10.6	142	2.3	734.3	11.75	12	45	16.32
chr2	725.3	9.1	104.7	1.3	777.65	9.75	15	52	14.95
chr3	621.8	7.1	377.1	4.3	810.35	9.25	16	56	14.47
chr4	844.5	11.1	343.5	4.5	1016.25	13.35	15	55	18.48
chr5	828.5	7.4	386.4	3.5	1021.7	9.15	22	65	15.72
chr6	1518	16.3	526.3	5.7	1781.15	19.15	18	113	15.76
chr7	411.7	6.6	124.2	2	473.8	7.6	13	44	10.77
chr8	668.7	8.7	268.4	3.5	802.9	10.45	16	65	12.35
chr9	918.1	9.1	247.4	2.5	1041.8	10.35	19	52	20.03
chr10	812	8.1	219.3	2.2	921.65	9.2	18	50	18.43
chr11	1105.8	8.6	311.5	2.4	1261.55	9.8	25	69	18.28
chr12	1228.8	10.2	443.8	3.7	1450.7	12.05	23	88	16.49
chr13	1273.8	11	514.5	4.5	1531.05	13.25	20	76	20.15
chr14	499.1	9	147.9	2.7	573.05	10.35	11	39	14.69
chr15	681.5	7.1	333	3.4	848	8.8	18	42	20.19
chr16	497.6	6	388.6	4.7	691.9	8.35	16	50	13.84
chr17	624.9	7.9	344.7	4.4	797.25	10.1	12	31	25.72
chr18	477.8	6.5	370.4	5	663	9	15	44	15.07
chr19	1112.9	8.5	243.5	1.9	1234.65	9.45	25	79	15.63
chr20	686	7.9	150.6	1.7	761.3	8.75	15	50	15.23
chr21	1816.5	12.7	753.2	5.2	2193.1	15.3	26	125	17.54
chr22	256.9	2.8	42.5	0.5	278.15	3.05	16	24	11.59
chr23	1139.8	12.1	232.6	2.5	1256.1	13.35	16	74	16.97
chr24	1171.8	13.4	150.3	1.7	1246.95	14.25	16	75	16.63
chr25	666.9	8	84.4	1	709.1	8.5	15	67	10.58
chr26	906.1	13.6	241.4	3.6	1026.8	15.4	13	65	15.8
Total	22158.1		7492.2		25904.2		446	1595	421.68
Mean							17.15	61.35	16.22
