# Supplementary material for: A BIL Population Derived from G. hirsutum and G. barbadense Provides a Resource for Cotton Genetics and Breeding
Source: PLoS One. 2015 Oct 30;10(10):e0141064. doi: 10.1371/journal.pone.0141064 (PMC4627741; doi:10.1371/journal.pone.0141064)
Supplement: S4 Table — (XLS) [file pone.0141064.s008.xls]

## Sheet: 1
S4 Table. The analysis of segregation distortion of polymorphic markers in BILs
Loci	Chromosome	Location(cM)	The actual number of lines					The expected number of lines			Chi-square value(X2)	Significance level	Segregation distortion of direction
			A	H	B	N	M	A	H	B
HAU0309	1	15.182	41	1	12	0	0	52.9453	0.210938	0.84375	153.157	**	B
TMB0142	1	22.252	47	0	7	0	0	52.9453	0.210938	0.84375	45.7964	**	B
BNL2702	1	31.418	48	0	6	0	0	52.9453	0.210938	0.84375	32.1833	**	B
DPL0490	1	42.536	49	0	5	0	0	52.9453	0.210938	0.84375	20.9783	**	B
NAU4074	1	52.359	44	0	10	0	0	52.9453	0.210938	0.84375	101.085	**	B
NAU2962	1	64.129	46	0	8	0	0	52.9453	0.210938	0.84375	61.8176	**	B
NAU3002	1	74.634	46	0	8	0	0	52.9453	0.210938	0.84375	61.8176	**	B
Gh075	1	83.226	11	0	10	33	0	52.9453	0.210938	0.84375	132.804	**	B
HAU3053	1	103.078	39	11	3	1	0	52.9453	0.210938	0.84375	561.024	**	HB
CIR110b	1	115.342	45	5	4	0	0	52.9453	0.210938	0.84375	121.728	**	HB
CIR381	2	29.707	35	2	7	10	0	52.9453	0.210938	0.84375	66.1741	**	HB
BNL1434	2	37.649	43	0	11	0	0	52.9453	0.210938	0.84375	124.33	**	B
BNL4060	2	45.477	53	0	1	0	0	52.9453	0.210938	0.84375	0.239929
BNL3547	2	57.279	53	0	1	0	0	52.9453	0.210938	0.84375	0.239929
Gh669	2	67.258	44	3	0	7	0	52.9453	0.210938	0.84375	39.2327	**	H
BNL3590	2	76.83	41	1	0	12	0	52.9453	0.210938	0.84375	6.49048	*	H
HAU1155	2	93.96	49	0	2	3	0	52.9453	0.210938	0.84375	2.08942
NAU3684	2	107.128	48	0	6	0	0	52.9453	0.210938	0.84375	32.1833	**	B
BNL663	2	116.116	40	0	9	5	0	52.9453	0.210938	0.84375	82.2199	**	B
NAU2858	2	124.56	21	5	27	1	0	52.9453	0.210938	0.84375	938.848	**	HB
NAU3419c	2	135.125	44	0	10	0	0	52.9453	0.210938	0.84375	101.085	**	B
HAU2001	2	147.16	23	2	8	21	0	52.9453	0.210938	0.84375	92.8063	**	HB
NAU3083	3	0	41	0	13	0	0	52.9453	0.210938	0.84375	178.046	**	B
HAU0292	3	24.129	44	0	10	0	0	52.9453	0.210938	0.84375	101.085	**	B
NAU3172	3	29.51	40	7	2	5	0	52.9453	0.210938	0.84375	223.257	**	H
NAU5233	3	52.793	42	12	0	0	0	52.9453	0.210938	0.84375	661.984	**	H
CIR030	3	63.784	48	0	6	0	0	52.9453	0.210938	0.84375	32.1833	**	B
HAU1624	3	76.507	40	1	0	13	0	52.9453	0.210938	0.84375	6.9606	*	H
BNL1379	3	85.92	50	0	4	0	0	52.9453	0.210938	0.84375	12.1815	**	B
BNL3398	3	97.055	52	0	2	0	0	52.9453	0.210938	0.84375	1.81231
NAU3541	3	106.285	47	1	4	2	0	52.9453	0.210938	0.84375	15.426	**	B
HAU0875	3	134.622	49	0	5	0	0	52.9453	0.210938	0.84375	20.9783	**	B
JESPR231	3	143.247	42	1	6	5	0	52.9453	0.210938	0.84375	36.7248	**	B
CIR228	3	153.078	33	6	6	9	0	52.9453	0.210938	0.84375	197.902	**	HB
NAU5289	3	161.993	45	2	7	0	0	52.9453	0.210938	0.84375	61.284	**	HB
HAU0751	4	0	48	0	5	1	0	52.9453	0.210938	0.84375	21.1462	**	B
HAU3302	4	8.55	47	0	6	0	1	51.9648	0.207031	0.828125	32.9812	**	B
NAU5236	4	18.554	47	2	5	0	0	52.9453	0.210938	0.84375	36.3149	**	HB
HAU1895	4	22.178	46	2	6	0	0	52.9453	0.210938	0.84375	47.5954	**	HB
MUSB112b	4	32.107	48	0	5	0	1	51.9648	0.210938	0.84375	20.9868	**	B
HAU101	4	47.642	48	0	6	0	0	52.9453	0.207031	0.828125	32.9688	**	B
DPL0494	4	59.674	44	5	3	0	2	50.9844	0.203125	0.8125	120.126	**	H
Gh117	4	68.136	42	8	4	0	0	52.9453	0.210938	0.84375	301.688	**	HB
HAU1300	4	77.873	39	5	10	0	0	52.9453	0.210938	0.84375	211.765	**	HB
BNL3994	4	87.202	35	8	11	0	0	52.9453	0.210938	0.84375	415.952	**	HB
HAU2085	4	94.634	41	5	1	7	0	52.9453	0.210938	0.84375	111.453	**	H
Gh107	4	104.172	47	0	7	0	0	52.9453	0.210938	0.84375	45.7964	**	B
DPL0573	4	113.788	43	3	3	5	0	52.9453	0.210938	0.84375	44.2562	**	H
NAU6626	4	127.789	42	0	12	0	0	52.9453	0.210938	0.84375	149.984	**	B
TMB0478	5	0	45	7	2	0	0	52.9453	0.210938	0.84375	221.284	**	H
NAU3737	5	13.399	46	3	5	0	0	52.9453	0.210938	0.84375	58.2621	**	HB
NAU4034	5	23.771	45	0	9	0	0	52.9453	0.210938	0.84375	80.247	**	B
TMB418	5	32.913	48	0	6	0	0	52.9453	0.210938	0.84375	32.1833	**	B
NAU3828	5	37.636	46	2	5	1	0	52.9453	0.210938	0.84375	36.5584	**	B
NAU5387	5	48.789	51	0	3	0	0	52.9453	0.210938	0.84375	5.79283
BNL3020	5	65.969	47	0	7	0	0	52.9453	0.210938	0.84375	45.7964	**	B
DPL0225a	5	76.899	49	1	4	0	0	52.9453	0.210938	0.84375	15.0524	**	B
NAU5273	5	85.61	46	1	2	5	0	52.9453	0.210938	0.84375	5.44725
NAU5015	5	92.767	50	1	3	0	0	52.9453	0.210938	0.84375	8.62594	*	HB
NAU3212	5	101.874	48	2	2	0	2	50.9844	0.203125	0.8125	17.8057	**	HB
NAU3097	5	110.98	52	0	2	0	0	52.9453	0.210938	0.84375	1.81231
DPL0156	5	120.314	50	0	4	0	0	52.9453	0.210938	0.84375	12.1815	**	B
NAU3036	5	131.104	36	6	0	12	0	52.9453	0.210938	0.84375	165.145	**	H
MUSS118	5	140.714	46	3	5	0	0	52.9453	0.210938	0.84375	58.2621	**	HB
NAU5088	5	150.728	46	3	4	1	0	52.9453	0.210938	0.84375	49.5954	**	HB
HAU2313	5	159.677	47	2	5	0	0	52.9453	0.210938	0.84375	36.3149	**	HB
NAU5400	5	180.259	41	0	13	0	0	52.9453	0.210938	0.84375	178.046	**	B
CIR301	5	189.824	49	3	2	0	0	52.9453	0.210938	0.84375	38.7561	**	H
DPL0837	5	199.459	48	4	2	0	0	52.9453	0.210938	0.84375	70.1092	**	B
NAU2561	5	207.207	50	0	4	0	0	52.9453	0.210938	0.84375	12.1815	**	B
STV106	6	0	49	0	4	0	1	51.9648	0.207031	0.828125	12.5251	**	B
JESPR119	6	9.834	6	0	48	0	0	52.9453	0.210938	0.84375	2677.35	**	B
HAU1481	6	21.551	48	0	6	0	0	52.9453	0.210938	0.84375	32.1833	**	B
BNL1746	6	40.665	47	2	5	0	0	52.9453	0.210938	0.84375	36.3149	**	HB
DPL0238	6	52.4	39	0	4	11	0	52.9453	0.210938	0.84375	15.6907	**	B
JESPR273	6	61.533	32	5	1	12	4	49.0234	0.195312	0.78125	124.168	**	H
HAU0376	6	72.138	46	8	0	0	0	52.9453	0.210938	0.84375	289.373	**	H
CIR233	6	85.446	51	3	0	0	0	52.9453	0.210938	0.84375	37.7928	**	H
HAU091	6	94.92	39	8	6	1	0	52.9453	0.210938	0.84375	322.802	**	HB
NAU2968	6	103.73	46	0	8	0	0	52.9453	0.210938	0.84375	61.8176	**	B
BNL2884	6	113.176	48	1	5	0	0	52.9453	0.210938	0.84375	23.887	**	B
TMB922	6	121.275	38	5	11	0	0	52.9453	0.210938	0.84375	235.199	**	HB
Gh185	6	129.836	48	0	6	0	0	52.9453	0.210938	0.84375	32.1833	**	B
NAU3206	6	137.439	20	10	23	0	1	51.9648	0.207031	0.828125	1076.51	**	HB
HAU0504	6	150.891	45	5	4	0	0	52.9453	0.210938	0.84375	121.728	**	HB
NAU2773a	6	160.348	44	1	8	1	0	52.9453	0.210938	0.84375	65.1586	**	B
NAU3427	6	172.093	51	0	2	1	0	52.9453	0.210938	0.84375	1.8669
HAU1279	7	0	47	1	6	0	0	52.9453	0.210938	0.84375	35.1297	**	B
HAU2371	7	8	48	0	6	0	0	52.9453	0.210938	0.84375	32.1833	**	B
NAU3735	7	27.476	44	1	9	0	0	52.9453	0.210938	0.84375	83.3068	**	B
MGHES75	7	36.328	42	5	5	2	0	52.9453	0.210938	0.84375	131.466	**	HB
NAU2432	7	47.306	43	3	5	3	0	52.9453	0.210938	0.84375	59.2191	**	HB
HAU1754	7	58.919	52	2	0	0	0	52.9453	0.210938	0.84375	16.0345	**	H
TMB618	7	67.714	49	0	5	0	0	52.9453	0.210938	0.84375	20.9783	**	B
NAU4082	7	104.542	48	0	6	0	0	52.9453	0.210938	0.84375	32.1833	**	B
NAU5406	7	115.521	42	0	12	0	0	52.9453	0.210938	0.84375	149.984	**	B
NAU3482	8	0	50	0	4	0	0	52.9453	0.210938	0.84375	12.1815	**	B
HAU1181	8	17.775	48	2	4	0	0	52.9453	0.210938	0.84375	27.4425	**	HB
NAU5368	8	26.698	50	0	4	0	0	52.9453	0.210938	0.84375	12.1815	**	B
NAU2407	8	34.085	42	2	10	0	0	52.9453	0.210938	0.84375	116.799	**	HB
TMB899	8	45.058	50	0	4	0	0	52.9453	0.210938	0.84375	12.1815	*	B
HAU0964	8	55.471	47	3	4	0	0	52.9453	0.210938	0.84375	49.3519	**	HB
BNL3255	8	64.336	32	3	15	4	0	52.9453	0.210938	0.84375	282.674	**	HB
DPL0176	8	73.961	49	2	2	1	0	52.9453	0.210938	0.84375	17.0524	**	HB
HAU2756	8	91.703	51	0	3	0	0	52.9453	0.210938	0.84375	5.79283
BNL1664	8	100.856	30	8	12	4	0	52.9453	0.210938	0.84375	445.073	**	HB
CM43	8	110.835	41	9	0	4	0	52.9453	0.210938	0.84375	369.75	**	H
HAU1749	8	119.584	48	0	6	0	0	52.9453	0.210938	0.84375	32.1833	**	B
HAU1782	8	141.969	51	0	3	0	0	52.9453	0.210938	0.84375	5.79283
HAU2496a	9	11.771	48	2	4	0	0	52.9453	0.210938	0.84375	27.4425	**	HB
TMB0991	9	21.09	48	0	6	0	0	52.9453	0.210938	0.84375	32.1833	**	B
DPL0679	9	32.343	48	0	6	0	0	52.9453	0.210938	0.84375	32.1833	**	B
MUSB0907	9	43.532	46	0	8	0	0	52.9453	0.210938	0.84375	61.8176	**	B
HAU2083	9	51.861	47	3	4	0	0	52.9453	0.210938	0.84375	49.3519	**	HB
NAU3439	9	60.455	43	8	0	3	0	52.9453	0.210938	0.84375	290.33	**	H
BNL3031	9	70.534	45	0	9	0	0	52.9453	0.210938	0.84375	80.247	**	B
HAU1966	9	81.059	42	0	10	2	0	52.9453	0.210938	0.84375	101.836	**	B
DPL0850	9	103.976	45	1	8	0	0	52.9453	0.210938	0.84375	64.8396	**	B
MUSS397	9	113.055	46	3	5	0	0	52.9453	0.210938	0.84375	58.2621	**	HB
BNL1043	9	124.208	47	4	3	0	0	52.9453	0.210938	0.84375	74.2408	**	HB
HAU1683	9	135.298	46	0	7	0	1	51.9648	0.207031	0.828125	46.8896	**	B
MUSS022	9	144.877	46	3	5	0	0	52.9453	0.210938	0.84375	58.2621	**	HB
HAU085	9	156.71	45	0	7	0	2	50.9844	0.203125	0.8125	48.0257	**	B
DPL0541	9	165.602	46	0	8	0	0	52.9453	0.210938	0.84375	61.8176	**	B
Gh662	9	187.015	37	17	0	0	0	52.9453	0.210938	0.84375	1341.93	**	H
NAU5323	10	0	47	0	7	0	0	52.9453	0.210938	0.84375	45.7964	**	B
HAU2147	10	10.74	30	5	12	7	0	52.9453	0.210938	0.84375	266.184	**	HB
Gh058	10	19.825	21	5	4	24	0	52.9453	0.210938	0.84375	139.811	**	HB
Gh283	10	30.312	47	0	7	0	0	52.9453	0.210938	0.84375	45.7964	**	B
HAU0949	10	41.14	48	0	6	0	0	52.9453	0.210938	0.84375	32.1833	**	B
HAU2500	10	52.395	46	0	8	0	0	52.9453	0.210938	0.84375	61.8176	**	B
Gh199	10	60.84	30	0	5	19	0	52.9453	0.210938	0.84375	30.6283	**	B
BNL3790	10	69.277	36	4	5	9	0	52.9453	0.210938	0.84375	93.9596	**	HB
BNL2872	10	93.723	49	0	1	4	0	52.9453	0.210938	0.84375	0.533865
NAU6393	10	103.601	52	0	2	0	0	52.9453	0.210938	0.84375	1.81231
CIR400	10	113.651	52	0	2	0	0	52.9453	0.210938	0.84375	1.81231
HAU0635	10	122.94	51	1	1	1	0	52.9453	0.210938	0.84375	3.05209
HAU1491	10	133.92	47	0	4	3	0	52.9453	0.210938	0.84375	12.6853	**	B
NAU3917	10	147.083	45	2	0	7	0	52.9453	0.210938	0.84375	17.21	**	H
NAU5166	10	154.501	49	0	5	0	0	52.9453	0.210938	0.84375	20.9783	**	B
Gh379	10	175.242	41	5	6	0	2	50.9844	0.203125	0.8125	148.356	**	HB
NAU3474	10	185.702	42	10	0	2	0	52.9453	0.210938	0.84375	457.391	**	H
HAU2681	11	0	42	0	12	0	0	52.9453	0.210938	0.84375	149.984	**	B
MUSB076	11	14.61	48	2	4	0	0	52.9453	0.210938	0.84375	27.4425	**	HB
MUCS088	11	24.051	44	1	0	9	0	52.9453	0.210938	0.84375	5.30677
NAU3390	11	34.237	48	3	3	0	0	52.9453	0.210938	0.84375	42.8499	**	HB
BNL4011	11	43.503	44	0	5	5	0	52.9453	0.210938	0.84375	22.1957	**	B
BNL836	11	54.492	48	1	2	3	0	52.9453	0.210938	0.84375	4.99808
NAU4962	11	63.381	50	0	4	0	0	52.9453	0.210938	0.84375	12.1815	**	B
NAU2809	11	71.418	47	0	3	3	1	51.9648	0.207031	0.828125	6.37743
DPL0338	11	81.568	47	0	7	0	0	52.9453	0.210938	0.84375	45.7964	**	B
HAU3174	11	91.396	51	0	3	0	0	52.9453	0.210938	0.84375	5.79283
TMB10	11	105.694	51	0	3	0	0	52.9453	0.210938	0.84375	5.79283
BNL4094	11	115.135	49	0	5	0	0	52.9453	0.210938	0.84375	20.9783	**	B
NAU6598	11	121.923	50	0	4	0	0	52.9453	0.210938	0.84375	12.1815	**	B
NAU2651	11	135.824	46	0	5	0	3	50.0039	0.199219	0.796875	22.6892	**	B
Gh329	11	145.648	44	4	5	1	0	52.9453	0.210938	0.84375	90.0475	**	HB
NAU3784	11	155.13	51	0	3	0	0	52.9453	0.210938	0.84375	5.79283
Gh074	11	163.361	38	3	3	10	0	52.9453	0.210938	0.84375	46.6068	**	HB
MUSS332	11	184.903	48	0	6	0	0	52.9453	0.210938	0.84375	32.1833	**	B
NAU3317	11	193.057	41	5	8	0	0	52.9453	0.210938	0.84375	172.12	**	HB
NAU1148	11	204.42	33	5	6	10	0	52.9453	0.210938	0.84375	147.754	**	HB
STV176	11	216.155	45	4	5	0	0	52.9453	0.210938	0.84375	89.7285	**	HB
MUSS281	11	228.52	43	1	9	0	1	51.9648	0.207031	0.828125	85.2233	**	B
HAU2486	12	11.927	40	5	9	0	0	52.9453	0.210938	0.84375	190.738	**	HB
NAU3561	12	19.753	36	0	18	0	0	52.9453	0.210938	0.84375	354.478	**	B
BNL2578	12	32.612	26	18	9	1	0	52.9453	0.210938	0.84375	1592.77	**	HB
BNL2657	12	48.415	45	3	4	1	1	51.9648	0.207031	0.828125	50.7611	**	HB
BNL3867	12	60.822	48	0	6	0	0	52.9453	0.210938	0.84375	32.1833	**	B
HAU0545	12	74.068	49	0	5	0	0	52.9453	0.210938	0.84375	20.9783	**	B
NAU2096	12	86.202	47	0	3	2	2	50.9844	0.203125	0.8125	6.40392	*	B
HAU1434	12	94.704	35	4	11	2	2	50.9844	0.203125	0.8125	203.719	**	HB
BNL391	12	107.474	51	0	3	0	0	52.9453	0.210938	0.84375	5.79283
BNL1673	12	116.368	52	0	2	0	0	52.9453	0.210938	0.84375	1.81231
BNL2894	12	126.312	49	0	5	0	0	52.9453	0.210938	0.84375	20.9783	**	B
NAU5047	12	136.235	49	2	3	0	0	52.9453	0.210938	0.84375	20.9783	**	HB
BNL3865	12	145.153	42	0	12	0	0	52.9453	0.210938	0.84375	149.984	**	B
CM85	12	154.936	49	4	1	0	0	52.9453	0.210938	0.84375	68.3857	**	H
NAU2671	12	162.091	44	3	3	4	0	52.9453	0.210938	0.84375	43.8994	**	HB
BNL598	12	173.81	51	1	2	0	0	52.9453	0.210938	0.84375	4.60764
HAU0567	12	184.579	50	0	4	0	0	52.9453	0.210938	0.84375	12.1815	**	B
CIR362	12	193.901	44	0	10	0	0	52.9453	0.210938	0.84375	101.085	**	B
DPL0443	12	204.208	37	7	2	8	0	52.9453	0.210938	0.84375	224.894	**	H
HAU0780	12	213.949	46	3	5	0	0	52.9453	0.210938	0.84375	58.2621	**	HB
HAU0295	12	222.306	44	0	10	0	0	52.9453	0.210938	0.84375	101.085	**	B
BNL3281	13	0	30	6	18	0	0	52.9453	0.210938	0.84375	517.665	**	HB
HAU2304	13	9.187	40	5	9	0	0	52.9453	0.210938	0.84375	190.738	**	HB
MUSB135b	13	18.058	33	0	1	20	0	52.9453	0.210938	0.84375	7.75358	*	B
HAU2977	13	26.715	39	6	8	0	1	51.9648	0.207031	0.828125	227.44	**	HB
NAU5345	13	48.303	43	0	11	0	0	52.9453	0.210938	0.84375	124.33	**	B
HAU3035	13	61.272	49	1	4	0	0	52.9453	0.210938	0.84375	15.0524	**	B
HAU1997	13	72.585	49	3	2	0	0	52.9453	0.210938	0.84375	38.7561	**	HB
NAU3468	13	83.055	38	1	3	12	0	52.9453	0.210938	0.84375	12.6808	**	B
DPL0635	13	103.942	47	4	3	0	0	52.9453	0.210938	0.84375	74.2408	**	HB
STV080	13	113.138	49	2	3	0	0	52.9453	0.210938	0.84375	20.9783	**	HB
CIR406	13	123.568	47	3	4	0	0	52.9453	0.210938	0.84375	49.3519	**	HB
TMB0635	13	135.407	49	1	3	0	1	51.9648	0.207031	0.828125	8.90243	*	B
BNL1652	13	147.583	50	0	4	0	0	52.9453	0.210938	0.84375	12.1815	**	B
Gh697	13	157.315	40	0	14	0	0	52.9453	0.210938	0.84375	208.516	**	B
BNL137	13	166.079	36	0	18	0	0	52.9453	0.210938	0.84375	354.478	**	B
NAU6699	13	180.072	45	5	3	0	1	51.9648	0.207031	0.828125	117.591	**	HB
BNL1660	13	194.04	48	5	1	0	0	52.9453	0.210938	0.84375	109.22	**	H
HAU2901	13	213.83	48	3	3	0	0	52.9453	0.210938	0.84375	42.8499	**	HB
HAU0167	14	0	43	1	3	7	0	52.9453	0.210938	0.84375	10.3302	**	B
HAU1951	14	9.671	47	0	5	2	0	52.9453	0.210938	0.84375	21.3519	**	B
NAU3225	14	19.926	38	4	1	9	2	50.9844	0.203125	0.8125	74.3224	**	H
HAU1888	14	39.038	48	0	6	0	0	52.9453	0.210938	0.84375	32.1833	**	B
TMB513	14	49.588	48	0	6	0	0	52.9453	0.210938	0.84375	32.1833	**	B
NAU3885	14	58.993	49	0	5	0	0	52.9453	0.210938	0.84375	20.9783	**	B
TMB0071	14	74.397	33	5	16	0	0	52.9453	0.210938	0.84375	388.494	**	HB
HAU3236	14	84.731	43	4	3	3	1	51.9648	0.207031	0.828125	76.7327	**	HB
JESPR156	14	96.544	47	0	2	5	0	52.9453	0.210938	0.84375	2.46304
NAU5499	14	102.249	34	9	5	6	0	52.9453	0.210938	0.84375	393.463	**	HB
HAU1045b	15	0	38	12	4	0	0	52.9453	0.210938	0.84375	674.903	**	HB
HAU1058	15	9.648	46	0	8	0	0	52.9453	0.210938	0.84375	61.8176	**	HB
HAU2489	15	33.987	32	6	13	3	0	52.9453	0.210938	0.84375	342.304	**	HB
HAU1001	15	43.654	36	5	2	11	0	52.9453	0.210938	0.84375	115.737	**	H
HAU1354	15	57.934	51	0	3	0	0	52.9453	0.210938	0.84375	5.79283
NAU3057	15	66.763	53	0	1	0	0	52.9453	0.210938	0.84375	0.239929
NAU5172	15	77.2	52	1	1	0	0	52.9453	0.210938	0.84375	2.99749
NAU6459	15	109.485	51	0	3	0	0	52.9453	0.210938	0.84375	5.79283
CIR307	15	121.112	46	3	5	0	0	52.9453	0.210938	0.84375	58.2621	**	HB
NAU2814	15	149.074	44	1	9	0	0	52.9453	0.210938	0.84375	83.3068	**	B
HAU3132	15	159.537	41	4	9	0	0	52.9453	0.210938	0.84375	149.602	**	HB
MUSS563	15	167.492	46	0	8	0	0	52.9453	0.210938	0.84375	61.8176	**	B
HAU2688	16	0	49	0	3	2	0	52.9453	0.210938	0.84375	6.01535	*	B
HAU1399b	16	12.745	48	4	2	0	0	52.9453	0.210938	0.84375	70.1092	**	B
NAU2733	16	22.186	47	7	0	0	0	52.9453	0.210938	0.84375	220.019	**	H
BNL1604	16	35.055	46	5	1	1	1	51.9648	0.207031	0.828125	111.682	**	H
HAU1145	16	45.662	48	3	3	0	0	52.9453	0.210938	0.84375	42.8499	**	HB
NAU5325	16	55.625	53	0	1	0	0	52.9453	0.210938	0.84375	0.239929
TMB820	16	65.85	47	3	4	0	0	52.9453	0.210938	0.84375	49.3519	**	HB
NAU2627	16	75.617	46	3	5	0	0	52.9453	0.210938	0.84375	58.2621	**	HB
MUCS616	16	85.651	45	9	0	0	0	52.9453	0.210938	0.84375	368.247	**	H
NAU3939	16	104.7	44	0	10	0	0	52.9453	0.210938	0.84375	101.085	**	B
HAU0120	16	113.928	50	0	4	0	0	52.9453	0.210938	0.84375	12.1815	**	B
BNL1022	16	124.948	51	0	3	0	0	52.9453	0.210938	0.84375	5.79283
NAU3004	16	136.225	51	0	3	0	0	52.9453	0.210938	0.84375	5.79283
MUSS095	16	146.261	29	5	15	4	1	51.9648	0.207031	0.828125	363.637	**	HB
NAU3003	16	152.943	52	0	2	0	0	52.9453	0.210938	0.84375	1.81231
HAU119	17	0	36	0	8	10	0	52.9453	0.210938	0.84375	66.3299	**	B
TMB540	17	26.86	49	0	4	1	0	52.9453	0.210938	0.84375	12.3116	**	B
BNL2486	17	35.025	50	0	4	0	0	52.9453	0.210938	0.84375	12.1815	**	B
BNL1606	17	52.674	52	0	2	0	0	52.9453	0.210938	0.84375	1.81231
HAU0764	17	63.493	48	0	4	2	0	52.9453	0.210938	0.84375	12.4796	**	B
BNL2443	17	73.251	26	24	3	0	1	51.9648	0.207031	0.828125	2753.07	**	HB
NAU2994	17	83.211	49	1	4	0	0	52.9453	0.210938	0.84375	15.0524	**	B
NAU3349	17	93.981	49	0	5	0	0	52.9453	0.210938	0.84375	20.9783	**	B
BNL2706	17	103.04	45	6	3	0	0	52.9453	0.210938	0.84375	165.58	**	HB
HAU1264	17	118.854	50	0	3	0	1	51.9648	0.207031	0.828125	5.97737
BNL834	17	127.381	51	0	3	0	0	52.9453	0.210938	0.84375	5.79283
NAU5153	17	145.669	50	2	2	0	0	52.9453	0.210938	0.84375	16.9222	**	HB
NAU2980a	18	9.647	48	4	2	0	0	52.9453	0.210938	0.84375	70.1092	**	H
HAU2276	18	18.184	48	6	0	0	0	52.9453	0.210938	0.84375	160.183	**	H
NAU3827	18	26.72	52	0	2	0	0	52.9453	0.210938	0.84375	1.81231
TMB295	18	37.24	28	2	1	23	0	52.9453	0.210938	0.84375	26.9559	**	HB
JESPR178	18	49.432	47	2	4	0	1	51.9648	0.207031	0.828125	28.151	**	HB
MUSS603	18	69.714	47	0	7	0	0	52.9453	0.210938	0.84375	45.7964	**	B
BNL1040	18	79.354	44	5	5	0	0	52.9453	0.210938	0.84375	130.714	**	HB
BNL4079	18	88.468	42	7	5	0	0	52.9453	0.210938	0.84375	241.243	**	HB
HAU2992	18	98.711	46	0	8	0	0	52.9453	0.210938	0.84375	61.8176	**	B
NAU3203	18	105.929	35	5	0	14	0	52.9453	0.210938	0.84375	115.656	**	H
NAU3943	18	115.838	42	2	10	0	0	52.9453	0.210938	0.84375	116.799	**	HB
NAU6582	18	129.122	37	6	4	7	0	52.9453	0.210938	0.84375	175.486	**	HB
TMB762	18	136.867	42	6	6	0	0	52.9453	0.210938	0.84375	192.651	**	HB
NAU4907	19	0	38	4	12	0	0	52.9453	0.210938	0.84375	219.792	**	HB
NAU3095	19	7.819	40	5	9	0	0	52.9453	0.210938	0.84375	190.738	**	HB
BNL3347	19	41.558	49	0	3	2	0	52.9453	0.210938	0.84375	6.01535	*	B
DPL0163	19	50.061	49	1	4	0	0	52.9453	0.210938	0.84375	15.0524	**	B
NAU5121	19	60.546	49	1	4	0	0	52.9453	0.210938	0.84375	15.0524	**	B
Gh354	19	69.414	51	0	3	0	0	52.9453	0.210938	0.84375	5.79283
NAU3096	19	78.485	33	0	21	0	0	52.9453	0.210938	0.84375	489.235	**	B
NAU5489	19	87.652	45	1	8	0	0	52.9453	0.210938	0.84375	64.8396	**	B
HAU1446	19	98.813	51	2	1	0	0	52.9453	0.210938	0.84375	15.2743	**	B
BNL3875	19	107.557	48	0	6	0	0	52.9453	0.210938	0.84375	32.1833	**	B
NAU6619	19	118.366	51	1	2	0	0	52.9453	0.210938	0.84375	4.60764
HAU0979	19	129.339	48	0	5	0	1	51.9648	0.207031	0.828125	21.5263	**	B
NAU3497	19	139.347	50	0	4	0	0	52.9453	0.210938	0.84375	12.1815	**	B
BNL852	19	150.157	52	1	1	0	0	52.9453	0.210938	0.84375	2.99749
HAU3110	19	159.982	47	7	0	0	0	52.9453	0.210938	0.84375	220.019	**	H
BNL1690	19	170.128	52	0	2	0	0	52.9453	0.210938	0.84375	1.81231
DPL0594	19	181.869	47	1	5	1	0	52.9453	0.210938	0.84375	24.0927	**	B
BNL2715	19	190.078	48	0	6	0	0	52.9453	0.210938	0.84375	32.1833	**	B
NAU2894	19	203.148	43	0	7	4	0	52.9453	0.210938	0.84375	46.9969	**	B
GhGLP1M250	19	212.063	51	0	3	0	0	52.9453	0.210938	0.84375	5.79283
NAU3405	19	223.215	46	0	1	7	0	52.9453	0.210938	0.84375	1.15095
Gh182	19	232.079	50	0	4	0	0	52.9453	0.210938	0.84375	12.1815	**	B
GhGLP1M280	19	243.382	51	0	3	0	0	52.9453	0.210938	0.84375	5.79283
STV117	20	0	47	4	3	0	0	52.9453	0.210938	0.84375	74.2408	**	HB
MUSS467	20	11.608	49	1	4	0	0	52.9453	0.210938	0.84375	15.0524	**	B
NAU5307	20	27.831	51	1	2	0	0	52.9453	0.210938	0.84375	4.60764
BNL1145	20	38.55	48	0	6	0	0	52.9453	0.210938	0.84375	32.1833	**	B
HAU1969	20	48.307	52	0	2	0	0	52.9453	0.210938	0.84375	1.81231
NAU6693	20	57.613	49	1	4	0	0	52.9453	0.210938	0.84375	15.0524	**	B
NAU2579	20	67.411	50	0	4	0	0	52.9453	0.210938	0.84375	12.1815	**	B
HAU2508	20	77.492	50	0	4	0	0	52.9453	0.210938	0.84375	12.1815	**	B
NAU3368	20	87.387	49	2	2	1	0	52.9453	0.210938	0.84375	17.0524	**	HB
NAU2971	20	96.016	51	0	3	0	0	52.9453	0.210938	0.84375	5.79283
NAU6562	20	117.183	48	1	5	0	0	52.9453	0.210938	0.84375	23.887	**	B
Gh110	20	132.74	25	3	18	8	0	52.9453	0.210938	0.84375	400.471	**	HB
Gh277	20	144.264	26	0	2	25	1	51.9648	0.207031	0.828125	14.839	**
HAU1222	20	160.882	47	1	6	0	0	52.9453	0.210938	0.84375	35.1297	**	B
BNL1655	21	0	40	0	14	0	0	52.9453	0.210938	0.84375	208.516	**	B
NAU3377d	21	14.255	40	0	14	0	0	52.9453	0.210938	0.84375	208.516	**	B
NAU4865	21	29.156	41	4	9	0	0	52.9453	0.210938	0.84375	149.602	**	HB
NAU5389	21	41.077	40	9	5	0	0	52.9453	0.210938	0.84375	389.849	**	HB
Gh470	21	54.436	30	14	7	3	0	52.9453	0.210938	0.84375	956.258	**	HB
NAU3156	21	66.984	48	0	6	0	0	52.9453	0.210938	0.84375	32.1833	**	B
DPL0062	21	74.1	31	0	9	14	0	52.9453	0.210938	0.84375	88.1508	**	B
NAU3481	21	83.779	37	0	17	0	0	52.9453	0.210938	0.84375	314.375	**	B
NAU2141	21	93.465	48	0	6	0	0	52.9453	0.210938	0.84375	32.1833	**	B
NAU6627	21	104.29	46	3	5	0	0	52.9453	0.210938	0.84375	58.2621	**	HB
HAU2044	21	128.063	47	0	7	0	0	52.9453	0.210938	0.84375	45.7964	**	B
NAU2950	21	138.99	44	0	10	0	0	52.9453	0.210938	0.84375	101.085	**	B
TMB62	21	148.517	45	0	7	0	2	50.9844	0.203125	0.8125	48.0257	**	B
BNL2895	21	170.668	8	13	0	33	0	52.9453	0.210938	0.84375	814.394	**	H
TMB76	21	181.116	17	4	19	13	1	51.9648	0.207031	0.828125	491.769	**	HB
HAU3394	21	190.499	45	2	7	0	0	52.9453	0.210938	0.84375	61.284	**	B
BNL1154	21	201.363	46	8	0	0	0	52.9453	0.210938	0.84375	289.373	**	H
BNL3279	21	214.258	45	1	8	0	0	52.9453	0.210938	0.84375	64.8396	**	B
MGHES16	21	223.497	43	3	8	0	0	52.9453	0.210938	0.84375	99.4413	**	HB
NAU6525	21	233.289	47	0	7	0	0	52.9453	0.210938	0.84375	45.7964	**	B
NAU4002	21	244.776	44	0	10	0	0	52.9453	0.210938	0.84375	101.085	**	B
BNL2650	21	254.691	48	3	3	0	0	52.9453	0.210938	0.84375	42.8499	**	HB
HAU2559	21	265.888	51	1	2	0	0	52.9453	0.210938	0.84375	4.60764
MUSS124	22	0	48	0	6	0	0	52.9453	0.210938	0.84375	32.1833	**	B
NAU3392	22	26.304	49	0	5	0	0	52.9453	0.210938	0.84375	20.9783	**	B
NAU5294	22	42.941	47	0	1	6	0	52.9453	0.210938	0.84375	0.907481
HAU0558	22	52.201	53	0	1	0	0	52.9453	0.210938	0.84375	0.239929
HAU0747	22	61.829	52	0	2	0	0	52.9453	0.210938	0.84375	1.81231
NAU2783	22	81.217	43	4	3	4	0	52.9453	0.210938	0.84375	75.4413	**	HB
BNL3945	22	114.121	52	0	1	1	0	52.9453	0.210938	0.84375	0.256751
HAU1115	22	152.552	51	0	3	0	0	52.9453	0.210938	0.84375	5.79283
HAU3261	22	167.36	48	0	6	0	0	52.9453	0.210938	0.84375	32.1833	**	B
NAU3868a	23	0	42	5	6	1	0	52.9453	0.210938	0.84375	142.503	**	HB
HAU2382	23	11.753	46	1	7	0	0	52.9453	0.210938	0.84375	48.7806	**	B
NAU5508	23	26.062	40	0	14	0	0	52.9453	0.210938	0.84375	208.516	**	B
NAU6700	23	35.895	47	0	7	0	0	52.9453	0.210938	0.84375	45.7964	**	B
NAU3732	23	47.577	50	2	2	0	0	52.9453	0.210938	0.84375	16.9222	**	HB
TMB901	23	58.068	48	0	6	0	0	52.9453	0.210938	0.84375	32.1833	**	B
HAU2893	23	69.105	40	1	13	0	0	52.9453	0.210938	0.84375	181.257	**	B
TMB0913	23	77.256	47	1	6	0	0	52.9453	0.210938	0.84375	35.1297	**	B
DPL012	23	87.465	46	0	8	0	0	52.9453	0.210938	0.84375	61.8176	**	B
HAU2222	23	96.896	52	1	1	0	0	52.9453	0.210938	0.84375	2.99749
DPL0262	23	106.557	46	1	7	0	0	52.9453	0.210938	0.84375	48.7806	**	B
HAU3241	23	127.542	32	7	4	11	0	52.9453	0.210938	0.84375	238.6	**	HB
NAU2591	23	140.337	40	0	10	4	0	52.9453	0.210938	0.84375	102.738	**	B
NAU2873	23	150.206	44	0	6	4	0	52.9453	0.210938	0.84375	33.2327	**	B
BNL3173	23	158.273	42	0	4	8	0	52.9453	0.210938	0.84375	14.2804	**	B
MUSS151	23	174.524	48	0	6	0	0	52.9453	0.210938	0.84375	32.1833	**	B
NAU5335	24	0	43	2	9	0	0	52.9453	0.210938	0.84375	95.8858	**	B
NAU2631	24	11.042	41	3	9	0	1	51.9648	0.207031	0.828125	120.632	**	HB
BNL252	24	20.921	47	0	7	0	0	52.9453	0.210938	0.84375	45.7964	**	B
NAU2619	24	30.003	46	0	8	0	0	52.9453	0.210938	0.84375	61.8176	**	B
DPL0534	24	40.372	44	6	4	0	0	52.9453	0.210938	0.84375	172.196	**	HB
HAU3247	24	50.102	45	4	5	0	0	52.9453	0.210938	0.84375	89.7285	**	HB
BNL1521	24	60.156	32	0	11	10	1	51.9648	0.207031	0.828125	132.819	**	B
DPL0068	24	81.606	40	0	14	0	0	52.9453	0.210938	0.84375	208.516	**	B
NAU2602	24	91.098	46	0	8	0	0	52.9453	0.210938	0.84375	61.8176	**	B
HAU0761	24	103.096	51	0	3	0	0	52.9453	0.210938	0.84375	5.79283
NAU3287	24	113.233	48	0	6	0	0	52.9453	0.210938	0.84375	32.1833	**	B
HAU1567	24	122.904	36	0	18	0	0	52.9453	0.210938	0.84375	354.478	**	B
CIR388	24	132.949	52	0	2	0	0	52.9453	0.210938	0.84375	1.81231
NAU3010a	24	145.985	48	0	6	0	0	52.9453	0.210938	0.84375	32.1833	**	B
HAU1324	25	0	46	0	5	3	0	52.9453	0.210938	0.84375	21.5954	**	B
NAU2773b	25	10.402	45	3	5	1	0	52.9453	0.210938	0.84375	58.5433	**	HB
HAU1919	25	20.314	52	0	2	0	0	52.9453	0.210938	0.84375	1.81231
TMB898	25	39.827	42	0	7	5	0	52.9453	0.210938	0.84375	47.3915	**	B
NAU6441	25	48.13	50	0	4	0	0	52.9453	0.210938	0.84375	12.1815	**	B
NAU2565	25	57.977	49	0	5	0	0	52.9453	0.210938	0.84375	20.9783	**	B
CIR407	25	67.074	47	2	5	0	0	52.9453	0.210938	0.84375	36.3149	**	B
DPL0239	25	77.89	47	0	7	0	0	52.9453	0.210938	0.84375	45.7964	**	B
BNL3655	25	88.649	15	1	5	33	0	52.9453	0.210938	0.84375	50.62	**	B
TMB377	25	99.274	19	1	4	29	1	51.9648	0.207031	0.828125	36.0979	**	B
HAU2022	25	128.158	42	1	11	0	0	52.9453	0.210938	0.84375	127.466	**	B
NAU3502	25	135.512	52	0	2	0	0	52.9453	0.210938	0.84375	1.81231
NAU2713a	25	146.404	30	0	5	19	0	52.9453	0.210938	0.84375	30.6283	**	B
BNL3436	25	153.955	32	0	21	0	1	51.9648	0.207031	0.828125	499.234	**	B
HAU1081	26	0	51	0	3	0	0	52.9453	0.210938	0.84375	5.79283
DPL0183b	26	9.585	32	0	22	0	0	52.9453	0.210938	0.84375	538.97	**	B
CIR167	26	19.801	47	0	7	0	0	52.9453	0.210938	0.84375	45.7964	**	B
HAU2587	26	29.385	53	0	1	0	0	52.9453	0.210938	0.84375	0.239929
MGHES44	26	39.406	16	10	19	8	1	51.9648	0.207031	0.828125	886.87	**	HB
BNL341	26	53.996	45	2	2	5	0	52.9453	0.210938	0.84375	17.9507	**	HB
HAU0723	26	63.527	46	0	8	0	0	52.9453	0.210938	0.84375	61.8176	**	B
Gh629	26	74.405	51	0	3	0	0	52.9453	0.210938	0.84375	5.79283
TMB0083	26	84.712	49	0	5	0	0	52.9453	0.210938	0.84375	20.9783	**	B
NAU3905	26	94.229	45	3	6	0	0	52.9453	0.210938	0.84375	69.5803	**	HB
HAU103	26	105.152	48	5	1	0	0	52.9453	0.210938	0.84375	109.22	**	H
STV033	26	113.879	50	0	4	0	0	52.9453	0.210938	0.84375	12.1815	**	B
NAU5306	26	123.724	45	0	6	3	0	52.9453	0.210938	0.84375	32.9137	**	B
Note：Degrees of freedom for BC1F8 groups is 2, the critical value of chi-square is 5.99 (P=0.05) and 9.21(P=0.01), respectively; the actual value of chi-square is greater than 5.99 (significant level of 0.05, markered* ) and 9.21( (very significant level of 0.01, markered** ), respectively.
