# Supplementary material for: A BIL Population Derived from G. hirsutum and G. barbadense Provides a Resource for Cotton Genetics and Breeding
Source: PLoS One. 2015 Oct 30;10(10):e0141064. doi: 10.1371/journal.pone.0141064 (PMC4627741; doi:10.1371/journal.pone.0141064)
Supplement: S5 Table — (XLS) [file pone.0141064.s009.xls]

## Sheet: Sheet1
S5 Table. Marker-trait associations derived from the null hypothesis for multiple testing with a FDR-corrected threshold at P≤0.01 level
Marker	Trait	Chromosome	P_FDR	R2
BNL1379	SI-E1	3	0.0085	0.13
CIR030	SI-E3	3	0.0045	0.157782
HAU1683	SI-E1	9	0.00904468	0.134881
BNL1043	SI-E1	9	0.002	0.29
BNL1043	SI-E2	9	0.0044	0.23
MUSS563	SI-E1	15	0.00333333	0.19
BNL2443	SI-E1	17	0.0085	0.21
BNL2443	SI-E2	17	0.0072	0.19
NAU3349	SI-E1	17	0.0015	0.23
NAU3349	SI-E2	17	0.0033	0.2
BNL1040	SI-E3	18	0.006	0.20968
HAU2992	SI-E3	18	0.0064134	0.134332
MGHES16	SI-E1	21	0.00366667	0.22
MGHES16	SI-E2	21	0.0024	0.28
NAU6525	SI-E1	21	0.00742857	0.14
HAU3241	SI-E1	23	0.003	0.24
TMB2901	SI-E2	23	0.0084	0.13
NAU2602	SI-E1	24	0.00844444	0.13
BNL3436	SI-E1	25	0.0042	0.22
BNL3436	SI-E2	25	0.00375	0.22
GH283	BN-E4	10	0.003934	0.172767
NAU6598	BN-E1	11	0.0066	0.14
NAU2733	BN-E4	16	0.002807	0.162032
HAU2992	BN-E1	18	0.0088	0.15
NAU3684	BW-E2	2	0.0096	0.13
TMB1540	BW-E4	17	0.00575381	0.176708
MUSB907	BW-E3	9	0.0075841	0.129257
BNL1040	BW-E1	18	0.005	0.19
BNL4079	BW-E1	18	0.007	0.2
NAU6582	BW-E3	18	0.00709173	0.222496
BNL252	BW-E4	24	0.009188	0.125719
BNL663	FE-E3	2	0.000646022	0.270364
CIR030	FE-E2	3	0.0096	0.17
GH185	FE-E1	6	0.0098	0.12
NAU1148	FE-E2	11	0.0064	0.25
BNL2895	FE-E2	21	0.0096	0.18
NAU6441	FE-E3	25	0.0041543	0.147421
NAU2962	LP-E2	1	0.00645	0.15
NAU3002	LP-E2	1	0.0043	0.15
GH75	LP-E3	1	0.0045	0.241086
CIR030	LP-E3	3	0.00143837	0.210787
DPL850	LP-E3	9	0.00977219	0.186359
HAU567	LP-E4	12	0.002097	0.170839
CIR362	LP-E1	12	0.0099	0.12
NAU5345	LP-E2	13	0.0069	0.17
HAU3132	LP-E4	15	0.00248533	0.222294
TMB1540	LP-E4	17	0.00232455	0.191901
TMB2901	LP-E1	23	0.0052	0.16
NAU2873	LP-E4	23	0.00212	0.26047
BNL1434	MV-E4	2	0.007052	0.13388
HAU2371	MV-E2	7	0.0081	0.13
CIR362	MV-E1	12	0.0042	0.15
NAU2894	MV-E4	19	0.0090105	0.185019
MUSS281	PH-E4	11	0.000335144	0.253191
HAU1888	PH-E1	14	0.0071	0.13
NAU5499	PH-E2	14	0.0051	0.24
NAU3203	PH-E2	18	0.0074	0.22
NAU2894	PH-E4	19	0.009565	0.169715
NAU3156	PH-E2	21	0.0042	0.18
GH107	FS-E3	4	0.009	0.125766
HAU504	FS-E4	6	0.0002403	0.314269
HAU1683	FS-E3	9	0.00783375	0.130642
GH199	FS-E3	10	0.006	0.25598
NAU5323	FS-E4	10	0.003414	0.168367
NAU1148	FS-E1	11	0.0083	0.21
NAU1148	FS-E2	11	0.0094	0.21
DPL12	FS-E4	23	0.009652	0.124197
NAU2602	FS-E3	24	0.00952164	0.127887
GH185	FUHML-E1	6	0.0045	0.15
HAU2371	FUHML-E2	7	0.008	0.13
NAU6582	FUHML-E2	18	0.00885	0.23
HAU1567	FUHML-E4	24	0.009104	0.126003
NAU2858	FU-E4	2	0.00660325	0.207996
CIR030	FU-E4	3	0.00705486	0.137975
GH117	FU-E1	4	0.0018	0.26
NAU3036	FU-E3	5	0.00130478	0.25427
DPL238	FU-E4	6	0.00625333	0.215115
GH185	FU-E4	6	0.00844	0.191344
HAU504	FU-E4	6	0.007508	0.222068
HAU2371	FU-E1	7	0.0098	0.12
NAU1148	FU-E3	11	0.0037123	0.234277
NAU5323	FU-E4	10	0.007576	0.140522
HAU295	FU-E4	12	0.0055104	0.155818
NAU3481	FU-E4	21	0.009888	0.123449
