# Supplementary material for: A BIL Population Derived from G. hirsutum and G. barbadense Provides a Resource for Cotton Genetics and Breeding
Source: PLoS One. 2015 Oct 30;10(10):e0141064. doi: 10.1371/journal.pone.0141064 (PMC4627741; doi:10.1371/journal.pone.0141064)
Supplement: S6 Table — (XLS) [file pone.0141064.s010.xls]

## Sheet: Table 3
	S6 Table. The results of comparative mapping makers' sequence to TM-1 genome sequence
	Marker	Traits	Gene accession ID#	Annotation	Reference
	HAU1888	PH-E1	Gh_A03G0961, Gh_D02G1347	SWAP (Suppressor-of-White-APricot)/surp domain-containing protein / ubiquitin family protein
	NAU2602	SI-E1; FS-E3	Gh_D11G2755	Eukaryotic translation initiation factor 3A
	NAU2962	LP-E2	Gh_D01G1120	RNA-binding (RRM/RBD/RNP motifs) family protein	Sun et al. 2011[34]
	NAU3002	LP-E2	Gh_D01G1120	RNA-binding (RRM/RBD/RNP motifs) family protein	Sun et al. 2011[34]
	NAU3036	FU-E3	Gh_D04G0112	WRKY DNA-binding protein 70	Xu et al. 2004[31]; Hao et al. 2012[35]; Yu et al. 2012[36]
	NAU3203	PH-E2	Gh_A13G2112, Gh_D13G0451	Salt tolerance zinc finger
	NAU3684	BW-E2	Gh_D03G0185	Homeodomain-like superfamily protein	Lee et al. 2007[32]; Pu et al. 2008[33]
	NAU5323	FS-E4; FU-E4	Gh_A10G2009	Mitochondrial glycoprotein family protein
	NAU5345	LP-E2	Gh_A13G1735, Gh_D13G2083	Staurosporin and temperature sensitive 3-like A
