# Supplementary material for: A BIL Population Derived from G. hirsutum and G. barbadense Provides a Resource for Cotton Genetics and Breeding
Source: PLoS One. 2015 Oct 30;10(10):e0141064. doi: 10.1371/journal.pone.0141064 (PMC4627741; doi:10.1371/journal.pone.0141064)
Supplement: S7 Table — (XLS) [file pone.0141064.s011.xls]

## Sheet: Sheet1
S7 Table. Phenotypic effect value of alleles derived from 3-79
Marker	Trait	Phenotypic effect value	Marker	Trait	Phenotypic effect value
BNL1379	SI-E1	1.36	HAU567	LP-E4	-5.4
CIR030	SI-E3	-1.45	CIR362	LP-E1	-2.92
HAU1683	SI-E1	1.11	NAU5345	LP-E2	-4.12
BNL1043	SI-E1	0.74	HAU3132	LP-E4	-0.44
BNL1043	SI-E2	1.07	TMB1540	LP-E4	-5.71
MUSS563	SI-E1	1.2	TMB2901	LP-E1	-4.16
BNL2443	SI-E1	0.16	NAU2873	LP-E4	1.41
BNL2443	SI-E2	0.37	BNL1434	MV-E4	-0.5
NAU3349	SI-E1	1.78	HAU2371	MV-E2	0.66
NAU3349	SI-E2	1.84	CIR362	MV-E1	-0.49
BNL1040	SI-E3	-0.52	NAU2894	MV-E4	-0.63
HAU2992	SI-E3	-1.19	MUSS281	PH-E4	-5.33
MGHES16	SI-E1	0.9	HAU1888	PH-E1	-8.86
MGHES16	SI-E2	1.5	NAU5499	PH-E2	-8.61
NAU6525	SI-E1	1.09	NAU3203	PH-E2	12.16
HAU3241	SI-E1	0.53	NAU2894	PH-E4	-4.34
TMB2901	SI-E2	1.52	NAU3156	PH-E2	-22.02
NAU2602	SI-E1	0.99	GH107	FS-E3	-2.9
BNL3436	SI-E1	-0.07	HAU504	FS-E4	2.96
BNL3436	SI-E2	-0.12	HAU1683	FS-E3	2.96
GH283	BN-E4	0.52	GH199	FS-E3	-2.29
NAU6598	BN-E1	9.72	NAU5323	FS-E4	3.03
NAU2733	BN-E4	0.44	NAU1148	FS-E1	1.43
HAU2992	BN-E1	7.92	NAU1148	FS-E2	1.73
NAU3684	BW-E2	1.49	DPL12	FS-E4	2.46
TMB1540	BW-E4	1.36	NAU2602	FS-E3	2.77
MUSB907	BW-E3	0.53	GH185	FUHML-E1	2.26
BNL1040	BW-E1	0.76	HAU2371	FUHML-E2	-2
BNL4079	BW-E1	0.57	NAU6582	FUHML-E2	-0.83
NAU6582	BW-E3	-0.55	HAU1567	FUHML-E4	-0.89
BNL252	BW-E4	0.96	NAU2858	FU-E4	-0.89
BNL663	FE-E3	-0.15	CIR030	FU-E4	-1.31
CIR030	FE-E2	0.4	GH117	FU-E1	-0.81
GH185	FE-E1	-0.34	NAU3036	FU-E3	0.49
NAU1148	FE-E2	-0.28	DPL238	FU-E4	1.79
BNL2895	FE-E2	-0.01	GH185	FU-E4	1.55
NAU6441	FE-E3	1.58	HAU504	FU-E4	1.27
NAU2962	LP-E2	-4.07	HAU2371	FU-E1	-1.79
NAU3002	LP-E2	-4.07	NAU1148	FU-E3	0.96
GH75	LP-E3	3.23	NAU5323	FU-E4	1.24
CIR030	LP-E3	4.86	HAU295	FU-E4	-1.13
DPL850	LP-E3	-3.46	NAU3481	FU-E4	0.91
